# Supplementary material for: Co-prevalence of extracranial carotid aneurysms differs between European intracranial aneurysm cohorts
Source: PLoS One. 2020 Jan 23;15(1):e0228041. doi: 10.1371/journal.pone.0228041 (PMC6977743; doi:10.1371/journal.pone.0228041)
Supplement: S2 File — (XLSX) [file pone.0228041.s002.xlsx]

## Sheet: Supportinginformation_dataset
Index	Origin	Gender	Age_at_scan	Hypertension	Cardiac_disease	ADPCKD	Rheuma	Diabetes	Family_IA	Current_smok	Statine_use	SAB_UIA	ECAA
1	0	0	23.9699	0	0	0	0	0	0	0	0	0	0
2	0	0	58.9973	1	0	0	0	0	0	0	0	0	0
3	0	0	47.9644	0	0	0	0	0	0	0	0	0	0
4	0	1	52.2986	0	0	0	0	0	0	1	0	0	0
5	0	1	41.1699	1	0	0	0	0	-999	-999	0	0	0
6	0	1	64.4849	1	0	0	0	0	0	1	0	0	0
7	0	1	51.2192	1	0	0	0	0	-999	0	0	0	0
8	0	1	65.5644	1	0	0	0	0	0	1	0	0	0
9	0	1	81.863	1	1	0	0	0	0	0	0	0	0
10	0	0	71.9123	1	1	0	0	0	0	0	1	0	0
11	0	1	73.1205	0	0	0	0	0	0	1	0	0	0
12	0	1	73.8219	1	1	0	0	0	0	0	1	0	0
13	0	0	63.7342	0	1	0	0	0	0	0	1	0	0
14	0	0	37.0329	0	0	0	0	0	0	0	0	0	0
15	0	1	63.6274	1	0	0	0	0	0	1	0	0	0
16	0	1	70.2795	1	0	0	0	1	0	0	0	0	0
17	0	0	71.4795	1	0	0	0	0	-999	1	1	0	0
18	0	0	54.3699	0	0	1	0	0	-999	0	0	0	0
19	0	0	56.8575	0	0	0	0	0	0	1	0	0	0
20	0	0	50.5096	0	0	0	0	0	0	0	0	0	0
21	0	0	66.8055	1	0	0	0	0	0	0	0	0	0
22	0	0	54.8767	0	0	0	0	0	0	0	0	0	0
23	0	0	55.3699	1	0	0	0	0	-999	-999	0	0	0
24	0	0	89.9123	1	1	0	0	1	0	0	1	0	0
25	0	1	57.3096	1	0	0	0	0	0	0	1	0	1
26	0	1	55.2986	0	1	1	0	0	0	1	0	0	0
27	0	1	59.5808	1	0	0	0	0	0	1	0	0	0
28	0	1	35.6055	0	0	0	0	0	0	1	0	0	0
29	0	0	33.1425	0	0	1	0	0	1	0	0	0	0
30	0	1	68.674	1	1	0	0	0	-999	0	1	0	0
31	0	1	69.9562	0	0	0	0	0	-999	1	0	0	0
32	0	0	68.9205	1	1	0	0	0	0	-999	0	0	0
33	0	0	69.4493	0	0	0	0	0	0	1	0	0	0
34	0	0	61.9945	1	0	0	0	0	-999	0	0	0	0
35	0	0	53.9918	-999	-999	-999	-999	-999	-999	-999	-999	0	0
36	0	1	63.0247	0	1	0	0	0	0	0	0	0	0
37	0	0	62.1836	1	0	0	0	0	0	0	1	0	0
38	0	1	55.6849	0	0	0	0	0	-999	0	0	0	0
39	0	0	53.2767	1	1	0	0	0	-999	-999	1	0	0
40	0	1	54.5288	0	0	0	0	0	0	0	0	0	0
41	0	1	62.0247	0	0	0	0	0	-999	-999	0	0	0
42	0	1	53.8301	0	0	0	0	0	0	0	0	0	0
43	0	0	48.3151	0	0	0	0	0	-999	1	1	0	0
44	0	0	58.789	0	0	0	0	0	0	-999	0	0	0
45	0	1	64.6411	1	0	0	0	0	0	1	0	0	0
46	0	1	40.5562	0	0	0	0	0	0	1	0	0	0
47	0	0	73.5836	0	1	0	0	0	0	0	0	0	0
48	0	1	21.6192	0	0	0	0	0	0	0	0	0	0
49	0	0	61.9315	0	0	0	0	0	0	0	0	0	0
50	0	1	65.4521	0	0	0	0	0	0	0	0	0	0
51	0	0	63.4274	1	0	0	0	0	0	0	1	0	0
52	0	0	72.5589	0	0	0	0	0	0	0	0	0	0
53	0	0	48.2274	0	0	0	0	0	0	0	0	0	0
54	0	0	74.4082	1	0	0	0	0	-999	0	0	0	0
55	0	0	79.8822	0	0	0	0	0	-999	0	1	0	0
56	0	1	65.4164	1	0	1	0	0	0	0	0	0	0
57	0	1	61.2356	0	0	0	0	0	-999	0	0	0	0
58	0	1	45.1452	0	0	0	0	0	0	0	0	0	0
59	0	0	72.9205	0	0	0	0	0	-999	-999	0	0	0
60	0	0	62.5726	1	0	0	0	0	0	1	0	0	0
61	0	0	57.5753	1	0	0	0	0	0	1	1	0	0
62	0	1	54.537	1	0	0	0	0	0	0	1	0	0
63	0	0	63.1562	0	0	0	0	0	-999	0	0	0	0
64	0	1	49.4466	0	0	0	0	0	-999	0	1	0	0
65	0	1	76.0767	1	1	0	0	1	-999	0	1	0	0
66	0	0	53.7671	1	0	0	0	0	0	1	1	0	0
67	0	1	59.5452	0	0	0	0	0	1	1	0	0	0
68	0	0	46.2822	0	0	0	0	0	-999	1	1	0	0
69	0	0	62.9233	0	0	0	0	0	-999	0	0	0	0
70	0	1	64.4438	0	1	0	0	0	0	0	0	0	0
71	0	0	63.337	0	0	0	1	0	0	0	0	0	0
72	0	1	55.3534	1	0	0	0	0	-999	0	1	0	0
73	0	0	64.4767	0	0	0	0	0	0	0	0	0	0
74	0	0	67.7616	0	0	0	0	0	-999	0	0	0	0
75	0	0	63.8521	1	0	0	0	0	0	0	0	0	0
76	0	0	57.1452	1	0	0	0	0	0	0	1	0	0
77	0	0	74.4767	1	0	0	0	0	0	0	1	0	0
78	0	0	54.6685	1	0	0	0	0	0	1	1	0	0
79	0	1	62.2	1	0	0	0	0	1	0	0	0	0
80	0	1	73.7836	1	1	0	0	0	-999	-999	1	0	0
81	0	1	66.0438	0	1	0	0	0	0	0	0	0	0
82	0	0	84.2822	1	1	0	0	0	0	0	1	0	0
83	0	0	74.0904	1	1	0	0	0	0	1	0	0	0
84	0	0	71.9863	0	0	0	0	0	1	0	1	0	0
85	0	0	63.7918	1	1	0	0	0	0	0	1	0	0
86	0	1	73.9699	1	1	0	0	0	0	0	1	0	0
87	0	0	64.4685	0	0	0	0	0	0	1	0	0	0
88	0	0	47.9425	0	0	0	0	0	0	0	1	0	0
89	0	0	63.3945	0	0	0	0	0	0	0	1	0	0
90	0	0	54.3014	1	0	0	0	0	1	1	1	0	0
91	0	0	85.5589	1	0	0	0	0	0	0	0	0	0
92	0	0	56.6849	0	0	0	0	0	0	0	0	0	0
93	0	0	74.6411	0	1	0	0	0	0	0	1	0	0
94	0	0	71.2027	0	0	0	0	0	0	0	0	0	0
95	0	0	59.9863	1	0	0	0	0	-999	1	0	0	0
96	0	0	78.0137	1	0	0	0	0	0	1	0	0	0
97	0	0	68.9699	0	1	0	0	0	0	0	0	0	0
98	0	1	35.5425	0	0	0	0	0	0	1	0	0	0
99	0	1	52.9863	0	0	0	0	0	0	0	0	0	0
100	0	1	47.9863	1	0	0	0	0	0	1	0	0	0
101	0	1	69.7589	0	0	0	0	0	1	0	0	0	0
102	0	1	43.4438	0	0	0	0	0	-999	-999	0	0	0
103	0	1	71.5452	1	0	0	0	1	-999	-999	1	0	0
104	0	1	81.2904	0	0	0	0	0	0	1	0	0	0
105	0	1	46.9315	0	0	0	0	0	0	0	0	0	0
106	0	0	70.1397	-999	-999	-999	-999	-999	-999	-999	-999	0	0
107	0	0	61.0384	0	0	0	0	0	0	0	1	0	0
108	0	1	62.3945	0	0	0	0	0	1	0	0	0	0
109	0	0	46.0493	1	0	0	0	0	0	1	1	0	0
110	0	1	82.0986	1	0	0	0	0	0	0	1	0	0
111	0	1	70.6932	-999	-999	-999	-999	-999	-999	-999	-999	0	0
112	0	0	48.6712	0	0	0	0	0	0	1	0	0	0
113	0	1	82.063	1	0	0	0	0	0	0	0	0	0
114	0	1	40.1726	0	0	0	0	0	0	1	0	0	0
115	0	0	53.5123	0	0	0	0	0	1	0	0	0	0
116	0	0	67.2712	1	0	0	0	0	0	0	0	0	0
117	0	1	55.6164	1	0	0	0	0	0	0	0	0	0
118	0	0	73.4356	1	0	0	0	0	0	0	1	0	0
119	0	1	57.5479	-999	0	0	0	-999	0	0	-999	0	0
120	0	0	71.5397	1	0	0	0	0	0	1	0	0	0
121	0	1	61.4466	1	1	0	0	0	0	0	1	0	0
122	0	1	79.5425	0	1	0	0	0	0	0	1	0	0
123	0	0	48.1781	0	0	0	0	0	0	0	0	0	0
124	0	0	52.9315	1	0	0	0	0	0	1	1	0	0
125	0	0	56.5589	1	0	0	0	0	0	0	0	0	0
126	0	0	81.6384	0	1	0	0	0	-999	0	0	0	0
127	0	0	46.5753	1	0	0	0	0	0	1	1	0	0
128	0	1	36.5178	0	0	0	0	0	-999	1	0	0	0
129	0	1	61.0575	1	0	0	0	0	-999	0	0	0	0
130	0	0	42.9288	1	0	0	0	0	0	0	0	0	0
131	0	0	61.9836	0	0	0	0	0	0	1	0	0	0
132	0	0	41.3315	0	0	0	0	0	0	0	0	0	0
133	0	0	37.5945	0	0	0	0	0	-999	0	0	0	0
134	0	0	64.5151	1	0	0	0	0	0	1	0	0	0
135	0	1	48.1726	1	0	0	0	0	0	1	0	0	0
136	0	0	43.7178	0	-999	-999	-999	0	1	0	0	0	0
137	0	0	84.7534	-999	-999	-999	-999	-999	-999	-999	1	0	0
138	0	0	42.4548	0	0	0	0	0	-999	-999	0	0	0
139	0	0	67.8959	0	0	0	0	0	0	0	0	0	0
140	0	1	47.4219	0	0	0	0	0	0	0	1	0	0
141	0	1	62.8959	0	0	0	0	0	-999	-999	0	0	0
142	0	0	57.0438	0	0	0	0	0	0	0	0	0	0
143	0	0	51.4247	0	0	0	0	0	0	0	0	0	0
144	0	1	74.9151	-999	-999	-999	-999	-999	-999	-999	-999	0	0
145	0	0	79.074	1	0	0	0	0	0	-999	0	0	0
146	0	1	35.2411	1	0	0	0	0	-999	0	0	0	1
147	0	0	52.4493	1	0	0	0	0	-999	0	1	0	0
148	0	0	76.3863	1	0	0	0	0	-999	1	0	0	0
149	0	1	49.9315	0	0	0	0	0	0	0	0	0	1
150	0	0	60.2	0	0	1	0	0	0	0	1	0	0
151	0	0	77.6986	0	1	0	0	0	0	0	1	0	0
152	0	1	55.9205	0	0	0	0	0	-999	0	0	0	0
153	0	1	66.6192	1	0	0	0	0	0	0	1	0	0
154	0	0	57.2137	0	0	0	0	0	0	0	0	0	0
155	0	0	81.8493	1	1	0	0	0	-999	0	0	0	0
156	0	0	77.1945	0	1	0	0	0	0	0	1	0	0
157	0	0	51.4055	0	0	0	0	0	-999	0	1	0	0
158	0	0	20.9699	0	0	0	0	0	0	0	0	0	0
159	0	0	62.611	0	0	0	0	0	0	0	0	0	0
160	0	0	67.0904	0	0	0	1	0	0	1	0	0	0
161	0	1	47.5151	0	0	0	0	0	-999	0	0	0	0
162	0	0	57.1041	0	0	0	0	0	1	0	1	0	0
163	0	0	35.5808	0	0	0	0	0	0	0	0	0	0
164	0	0	64.8904	0	1	0	0	0	0	1	1	0	0
165	0	1	62.3589	0	1	0	0	0	0	0	1	0	0
166	0	0	63.9726	1	0	0	0	0	0	0	1	0	0
167	0	0	27.2575	1	0	0	0	0	0	0	0	0	0
168	0	1	68.3397	0	0	0	0	0	0	0	1	0	0
169	0	1	66.4795	1	1	0	1	0	-999	0	0	0	0
170	0	1	57.5096	1	0	0	0	0	0	0	0	0	0
171	0	0	58.5836	1	0	0	0	0	1	0	0	0	0
172	0	0	48.7726	0	0	0	0	0	0	0	0	0	0
173	0	0	54.2192	0	0	0	0	0	0	1	0	0	0
174	0	0	59.3699	1	0	0	0	0	0	1	0	0	0
175	0	0	48.7068	0	0	0	0	0	1	0	0	0	0
176	0	1	62.9589	1	0	0	0	0	0	0	0	0	1
177	0	0	59.9342	0	0	0	0	0	-999	0	0	0	0
178	0	0	68.6192	0	0	0	0	0	-999	1	0	0	0
179	0	0	51.5616	1	0	0	0	0	-999	1	0	0	0
180	0	1	71.0575	1	1	0	0	0	-999	-999	1	0	0
181	0	0	63.6767	1	0	0	0	0	0	0	0	0	0
182	0	1	39.8438	0	0	0	0	0	0	0	0	0	0
183	0	0	48.6466	1	0	0	0	0	0	0	0	0	0
184	0	0	71.263	-999	0	0	0	-999	-999	-999	-999	0	0
185	0	1	71.2027	-999	-999	0	0	0	-999	-999	-999	0	0
186	0	1	69.5178	1	1	0	0	0	-999	0	1	0	0
187	0	0	81.1315	0	0	0	0	0	0	0	0	0	0
188	0	0	76.5288	0	0	0	0	0	0	0	1	0	0
189	0	1	68.5342	0	0	0	0	0	-999	0	0	0	0
190	0	1	52.3288	0	0	0	0	0	0	1	0	0	0
191	0	0	65.8712	0	0	0	0	0	0	0	0	0	0
192	0	0	55.2986	0	0	0	0	0	0	1	1	0	0
193	0	0	62.137	0	0	0	0	0	0	0	0	0	0
194	0	0	76.3178	0	0	0	0	0	0	0	0	0	0
195	0	0	70.0904	1	0	0	0	0	0	0	1	0	0
196	0	0	65.3945	0	0	0	0	0	0	0	0	0	0
197	0	0	75.4384	0	0	0	0	0	0	0	1	0	0
198	0	1	75.4685	1	1	0	0	1	-999	1	1	0	0
199	0	0	58.6795	1	0	0	0	0	0	0	0	0	0
200	0	0	69.7589	0	0	0	0	0	1	0	1	0	0
201	0	0	57.1589	1	0	0	0	0	0	1	1	0	0
202	0	1	71.5041	1	0	0	0	0	0	1	0	0	0
203	0	0	57.0219	0	0	0	0	0	0	1	0	0	0
204	0	1	81.0603	1	1	0	0	0	-999	0	1	0	0
205	0	0	39.5671	0	0	0	0	0	-999	1	0	0	0
206	0	1	76.8438	1	1	0	0	0	-999	0	0	0	0
207	0	0	44.5781	1	0	0	0	0	-999	0	0	0	0
208	0	0	63.8959	0	1	0	0	0	-999	1	0	0	0
209	0	1	41.7068	1	0	0	0	0	-999	-999	0	0	1
210	0	0	43.0493	0	0	0	0	0	0	0	0	0	0
211	0	0	52.2329	0	0	0	0	0	0	0	0	0	0
212	0	1	66.0521	1	1	0	0	0	0	1	1	0	0
213	0	0	55.7425	1	1	0	0	0	-999	0	0	0	0
214	0	1	57.4	0	0	0	0	0	0	1	1	0	0
215	0	1	60.1534	1	1	0	0	0	0	0	1	0	0
216	0	1	43.1753	0	0	0	0	0	0	0	0	0	0
217	0	1	47.1507	1	1	0	0	0	0	0	1	0	0
218	0	1	42.2959	0	0	0	0	0	-999	0	0	0	0
219	0	0	65.0027	1	0	0	0	0	0	0	0	0	0
220	0	0	73.0685	1	0	0	0	0	0	0	1	0	0
221	0	0	45.8411	1	0	0	0	0	0	0	1	0	0
222	0	0	46.463	0	0	0	0	0	-999	0	0	0	0
223	0	0	43.8986	0	0	0	0	0	0	0	0	0	0
224	0	0	58.589	1	0	0	0	0	0	0	1	0	0
225	0	0	56.6164	0	0	0	0	0	0	0	0	0	0
226	0	0	48.4274	0	0	0	0	0	1	1	0	0	0
227	0	1	50.4932	0	0	0	0	0	0	1	1	0	0
228	0	1	75.4164	0	0	0	0	1	0	0	0	0	0
229	0	1	72.5945	1	0	0	0	0	0	0	1	0	0
230	0	0	56.7781	0	0	0	0	0	-999	0	0	0	0
231	0	0	62.0767	0	0	0	0	0	-999	0	0	0	0
232	0	1	56.0466	1	1	0	0	0	0	1	1	0	0
233	0	0	48.1479	0	1	0	0	0	-999	0	0	0	0
234	0	0	71.8137	1	1	0	0	0	0	0	1	0	0
235	0	0	50.1342	0	0	0	0	0	0	0	0	0	0
236	0	1	56.5589	0	0	0	0	0	0	1	1	0	0
237	0	0	56.6877	0	0	0	0	0	-999	0	0	0	0
238	0	0	60.9836	1	1	1	0	0	0	1	1	0	0
239	0	0	49.1068	1	0	0	0	0	0	0	1	0	0
240	0	1	51.5068	1	0	0	0	0	-999	1	0	0	0
241	0	0	61.4712	1	0	0	0	0	0	1	0	0	0
242	0	0	71.2712	1	0	0	0	0	0	1	0	0	0
243	0	0	65.1726	0	0	0	0	0	0	0	0	0	0
244	0	0	79.3562	1	1	0	0	0	0	0	0	0	0
245	0	0	59.3699	1	0	0	0	0	1	1	1	0	0
246	0	1	68.1041	0	0	0	0	0	-999	-999	0	0	0
247	0	1	49.6712	0	0	0	0	0	0	0	0	0	0
248	0	1	61.8301	0	0	0	0	0	0	1	1	0	0
249	0	0	58.2575	0	0	0	0	0	-999	1	1	0	0
250	0	0	42.8932	0	0	0	0	0	0	0	0	0	0
251	0	1	16.2712	0	0	0	0	0	-999	1	0	0	0
252	0	0	45.5863	0	0	0	0	0	0	0	0	0	0
253	0	0	54.737	0	0	0	0	0	0	0	0	0	0
254	0	0	44.8274	0	0	0	0	0	0	1	0	0	0
255	0	0	43.8685	0	0	0	0	0	0	1	0	0	0
256	0	0	61.926	-999	0	0	0	-999	-999	-999	-999	0	0
257	0	0	63.2795	1	0	0	0	1	0	0	0	0	0
258	0	0	51.3616	1	0	0	0	0	-999	1	0	0	0
259	0	0	55.6685	0	1	0	0	0	0	0	0	0	0
260	0	0	69.9699	0	0	0	0	0	0	0	0	0	0
261	0	0	39.4137	0	0	0	0	0	-999	0	0	0	0
262	0	1	44.5589	1	1	0	0	0	0	0	1	0	0
263	0	1	65.6932	0	0	0	0	0	0	0	0	0	0
264	0	1	73.7233	0	0	0	0	0	-999	-999	1	0	0
265	0	0	70.6384	1	1	0	0	0	0	0	0	0	0
266	0	1	49.5699	1	0	0	0	0	0	1	1	0	0
267	0	1	68.389	1	0	0	0	0	0	1	0	0	0
268	0	1	55.5699	0	0	0	0	0	0	0	1	0	0
269	0	0	51.2685	1	1	0	0	1	0	1	0	0	0
270	0	0	61.7479	0	1	0	0	0	0	0	0	0	0
271	0	0	55.9397	1	1	0	0	1	-999	0	0	0	0
272	0	1	67.4219	0	1	0	0	0	0	0	0	0	0
273	0	0	63.3452	0	0	0	0	0	0	1	1	0	0
274	0	0	51.2959	0	0	0	0	0	0	0	0	0	0
275	0	1	77.4466	1	0	0	0	1	-999	-999	1	0	0
276	0	0	92.074	1	0	0	0	0	-999	0	0	0	0
277	0	0	47.7151	1	0	0	0	0	0	0	1	0	0
278	0	1	69.5863	1	1	0	1	0	0	0	0	0	0
279	0	0	39.1945	1	0	0	0	0	0	0	0	0	0
280	0	1	50.3918	1	1	0	0	1	-999	1	1	0	0
281	0	1	76.4685	1	1	0	0	1	0	0	1	0	0
282	0	0	54.2137	0	0	0	0	0	0	0	0	0	0
283	0	0	32.063	0	1	0	0	0	0	1	0	0	1
284	0	0	81.3671	0	0	0	0	0	0	0	1	0	0
285	0	1	68.2438	0	0	0	0	0	0	1	1	0	0
286	0	0	71.1616	1	1	0	0	0	0	0	1	0	0
287	0	0	57.7123	0	0	0	1	0	-999	0	1	0	0
288	0	1	56.737	0	0	0	0	0	-999	0	0	0	0
289	0	1	46.9233	0	0	0	0	0	1	0	0	0	0
290	0	1	55.0658	0	0	0	0	0	0	1	0	0	0
291	0	0	41.8658	1	1	0	0	0	0	0	0	0	0
292	0	0	70.3507	0	0	0	0	0	0	0	0	0	0
293	0	1	69.1534	0	0	0	1	0	0	0	0	0	0
294	0	1	56.2247	0	0	0	0	0	0	1	0	0	0
295	0	0	43.7616	0	0	0	0	0	0	1	1	0	0
296	0	0	57.3288	1	0	0	0	0	-999	0	0	0	0
297	0	0	59.4055	1	1	0	1	0	0	0	1	0	0
298	0	1	68.1342	1	1	0	0	1	0	0	0	0	0
299	0	0	49.6877	1	0	0	0	0	0	0	1	0	0
300	0	0	73.2329	1	0	0	0	0	0	-999	1	0	0
301	0	1	78.0932	1	1	0	0	0	0	1	0	0	0
302	0	0	83.2932	1	0	0	0	0	0	0	0	0	0
303	0	1	30.989	0	0	0	0	0	0	0	1	0	0
304	0	0	64.1562	1	0	0	0	0	0	0	0	0	0
305	0	1	60.4164	1	1	0	0	0	-999	0	0	0	0
306	0	1	22.9452	0	0	0	0	0	-999	-999	0	0	0
307	0	0	58.3425	0	0	0	0	0	-999	-999	0	0	0
308	0	0	66.263	0	0	0	0	0	0	1	1	0	0
309	0	1	55.9452	0	1	0	0	1	0	0	0	0	0
310	0	0	55.2384	0	0	0	0	0	0	0	0	0	0
311	0	0	44.5699	-999	-999	-999	-999	-999	-999	-999	-999	0	0
312	0	1	61.9945	0	0	0	0	0	0	1	0	0	0
313	0	0	69.6027	0	0	0	0	0	0	0	1	0	0
314	0	1	68.611	0	1	0	1	1	0	0	0	0	0
315	0	0	72.6712	1	0	0	0	0	-999	-999	1	0	0
316	0	0	62.8986	0	0	0	0	0	0	0	1	0	0
317	0	0	56.6247	0	0	0	0	0	-999	1	1	0	0
318	0	0	71.2356	1	0	0	0	0	0	1	0	0	0
319	0	1	69.9589	1	1	0	0	0	-999	0	0	0	0
320	0	1	69.463	1	1	0	0	0	0	0	1	0	0
321	0	1	83.1397	1	1	0	0	0	-999	0	1	0	0
322	0	0	56.1562	0	0	0	0	0	0	0	0	0	0
323	0	0	47.6164	1	0	0	0	0	0	0	1	0	0
324	0	0	65.526	0	0	0	0	0	1	-999	0	0	0
325	0	1	60.274	1	0	0	0	0	0	0	1	0	0
326	0	1	74.1151	1	0	0	0	0	-999	0	0	0	0
327	0	1	39.8055	1	0	0	0	0	0	0	0	0	0
328	0	0	28.7781	1	0	0	0	0	0	0	0	0	0
329	0	0	70.5123	0	0	0	0	0	0	0	0	0	0
330	0	0	62.1644	0	0	0	0	0	0	1	0	0	0
331	0	1	62.2274	0	0	0	1	0	0	1	0	0	0
332	0	0	53.926	0	0	0	0	0	0	0	0	0	0
333	0	0	60.7479	0	-999	-999	-999	0	-999	0	0	0	0
334	0	0	54.526	1	0	0	0	0	-999	0	0	0	0
335	0	0	56.2767	1	0	0	0	0	-999	0	1	0	0
336	0	0	55.4795	1	0	0	0	0	0	-999	1	0	0
337	0	1	49.1562	1	0	0	0	0	0	0	0	0	0
338	0	1	48.0438	0	0	0	0	0	0	0	0	0	0
339	0	0	79.8932	0	0	0	1	0	-999	-999	0	0	0
340	0	0	73.5726	1	0	0	0	0	1	0	0	0	0
341	0	1	47.2438	0	0	0	0	0	-999	0	0	0	0
342	0	1	78.8521	0	0	0	0	1	-999	-999	0	0	0
343	0	1	51.7945	0	0	0	0	0	0	0	0	0	0
344	0	1	64.211	1	0	0	0	0	-999	0	0	0	0
345	0	0	66.7479	1	0	0	0	0	0	1	1	0	0
346	0	0	65.8932	1	0	0	0	1	0	0	1	0	0
347	0	0	82.4959	0	1	0	0	0	0	0	1	0	0
348	0	1	76.7096	0	1	0	0	1	-999	0	1	0	0
349	0	0	68.6137	1	0	0	0	0	0	0	0	0	0
350	0	1	45.663	0	0	0	0	0	0	0	0	0	0
351	0	0	58.126	0	0	0	0	0	0	0	0	0	0
352	0	0	69.4849	1	1	0	0	0	0	0	1	0	0
353	0	1	62.863	1	1	0	0	0	0	0	1	0	0
354	0	0	45.1096	-999	-999	-999	-999	-999	-999	-999	-999	0	0
355	0	1	77.1507	1	1	0	0	0	-999	0	1	0	0
356	0	0	45.9507	1	0	0	0	0	0	0	0	0	0
357	0	0	75.1918	1	0	0	0	0	0	0	1	0	0
358	0	1	76.4548	1	0	0	0	1	0	0	0	0	0
359	0	0	44.2575	0	0	0	0	0	0	1	0	0	0
360	0	0	61.4438	0	0	0	0	0	0	1	0	1	0
361	0	1	64.274	1	1	0	0	0	1	0	1	1	0
362	0	0	46.7041	1	0	0	0	0	-999	1	0	1	0
363	0	1	59.6575	0	0	0	0	0	0	1	0	1	0
364	0	0	43.6904	0	0	0	0	0	0	1	0	1	0
365	0	1	62.0082	0	0	0	0	0	0	0	0	1	0
366	0	0	47.4767	0	0	0	0	0	0	1	0	1	0
367	0	0	74.6219	1	0	0	0	0	0	0	0	1	0
368	0	0	41.8329	0	0	0	0	0	0	0	1	1	0
369	0	1	59.4904	0	0	0	0	0	0	1	0	1	0
370	0	0	38.3288	0	0	0	0	0	0	1	0	1	0
371	0	0	57.1315	0	0	0	0	0	-999	0	0	1	0
372	0	0	56.7918	0	0	0	0	0	1	0	0	1	0
373	0	0	51.1589	0	0	0	0	0	-999	0	1	1	0
374	0	0	52.5178	0	0	0	0	0	-999	0	0	1	0
375	0	0	51.8849	0	0	0	0	0	0	1	0	1	0
376	0	0	41.9781	0	0	0	0	0	-999	0	0	1	0
377	0	1	66.326	0	0	0	0	0	-999	0	1	1	0
378	0	0	48.7863	0	0	0	0	0	0	0	0	1	0
379	0	0	59.8164	0	0	0	0	0	0	1	0	1	0
380	0	0	28.1151	0	0	0	0	0	0	0	0	1	0
381	0	0	61.4411	0	1	0	0	0	0	0	0	1	0
382	0	0	59.1014	0	0	0	0	0	-999	1	1	1	0
383	0	0	47.2411	1	0	0	0	0	0	1	0	1	0
384	0	1	50.9616	0	0	0	0	0	0	1	1	1	0
385	0	0	47.7397	0	0	0	0	0	0	1	0	1	0
386	0	0	66.7589	0	0	0	0	0	0	0	0	1	0
387	0	1	71.1562	0	0	0	0	0	-999	0	0	1	0
388	0	1	51.3014	0	0	0	0	0	-999	1	0	1	0
389	0	0	53.9041	0	0	0	0	0	0	0	1	1	0
390	0	0	52.6795	0	0	0	0	0	0	1	0	1	0
391	0	0	71.2959	1	1	0	0	0	0	0	0	1	0
392	0	0	72.0575	0	0	0	0	0	0	1	1	1	0
393	0	0	45.7479	0	0	0	0	0	0	0	0	1	0
394	0	0	51.7425	0	0	0	0	0	1	0	0	1	0
395	0	0	55.6384	1	0	0	0	0	0	1	0	1	0
396	0	0	57.6767	0	0	0	0	0	0	0	0	1	0
397	0	0	66.9781	1	1	0	0	0	0	0	1	1	0
398	0	0	75.5644	1	0	0	0	0	0	1	0	1	0
399	0	0	39.1836	0	0	0	0	0	0	0	0	1	0
400	0	0	49.6986	1	0	0	0	0	0	0	0	1	0
401	0	0	60.326	0	0	0	0	1	0	1	1	1	0
402	0	1	56.1452	0	0	0	0	0	-999	0	0	1	0
403	0	1	75.1068	1	0	0	1	1	0	0	1	1	0
404	0	0	45.7616	0	0	0	0	0	0	1	0	1	0
405	0	0	68.2164	1	0	0	0	0	0	1	1	1	0
406	0	0	43.0055	1	0	0	0	0	0	0	0	1	0
407	0	0	57.9123	0	0	0	0	0	0	0	0	1	0
408	0	1	33.0932	0	0	0	0	0	0	1	0	1	0
409	0	0	56.9288	1	0	0	0	0	0	0	1	1	0
410	0	0	57.8219	0	0	0	0	0	0	1	0	1	0
411	0	1	26.8247	0	0	0	0	0	0	1	0	1	0
412	0	0	58.1863	0	0	0	0	0	0	0	1	1	0
413	0	1	42.4164	0	0	0	0	0	0	1	0	1	0
414	0	1	61.4877	0	0	0	0	0	0	0	0	1	0
415	0	1	66.5151	1	0	0	0	0	0	0	1	1	0
416	0	0	45.0384	1	0	0	0	0	1	0	0	1	0
417	0	0	44.4493	0	0	0	0	0	0	1	0	1	0
418	0	0	51.411	0	0	0	0	0	0	1	0	1	0
419	0	1	52.1863	0	0	0	0	0	0	0	0	1	0
420	0	0	70.0082	1	0	0	0	0	0	0	0	1	0
421	0	0	59.5041	1	1	0	0	0	0	0	1	1	0
422	0	0	46.5397	0	0	0	0	0	0	0	0	1	0
423	0	0	62.2904	0	0	0	0	0	-999	1	0	1	0
424	0	0	66.0137	0	0	0	0	0	0	1	0	1	0
425	0	0	68.5479	1	0	1	0	0	0	0	1	1	0
426	0	0	40.2192	1	0	0	0	0	0	0	0	1	0
427	0	1	56.1096	0	0	0	0	0	0	0	0	1	0
428	0	0	28.2877	0	0	0	0	0	0	0	0	1	0
429	0	0	32.811	1	0	0	0	0	0	0	0	1	0
430	0	0	39.9781	1	0	0	0	0	1	-999	0	1	0
431	0	0	60.2411	0	0	0	0	0	0	0	0	1	0
432	0	1	63.1644	1	0	0	0	1	0	0	1	1	0
433	0	1	40.0438	0	0	0	0	0	-999	1	0	1	0
434	0	0	59.8603	1	0	0	0	0	0	0	0	1	0
435	0	1	59.5205	0	0	0	0	0	-999	1	0	1	0
436	0	0	48.2767	1	0	0	1	0	0	0	0	1	0
437	0	0	54.926	0	0	0	0	0	-999	1	0	1	0
438	0	0	43.7973	0	0	0	0	0	0	1	0	1	0
439	0	0	60.1671	1	0	0	0	0	0	0	1	1	0
440	0	0	50.8027	0	0	0	0	0	0	0	0	1	0
441	0	1	63.6932	1	0	0	0	0	0	0	0	1	0
442	0	0	63.5178	1	0	0	0	0	0	0	0	1	0
443	0	0	50.463	0	0	0	0	0	-999	-999	0	1	0
444	0	0	73.2247	0	0	0	0	0	-999	0	1	1	0
445	0	0	63.6027	0	1	0	0	0	0	1	0	1	0
446	0	1	66.5014	0	0	0	0	0	0	1	0	1	0
447	0	1	52.7479	0	0	0	0	0	1	-999	0	1	0
448	0	0	58.4932	0	0	0	0	0	0	0	0	1	0
449	0	0	60.2986	1	0	0	0	0	0	0	0	1	0
450	0	1	52	1	0	0	0	0	0	1	1	1	0
451	0	0	51.663	0	0	0	0	0	0	0	0	1	0
452	0	1	31.6438	0	0	1	0	0	0	1	0	1	0
453	0	0	65.1315	0	0	0	0	0	-999	-999	1	1	0
454	0	1	56.1205	0	0	0	0	0	-999	1	1	1	0
455	0	0	78.8301	1	0	0	0	0	-999	0	0	1	0
456	0	1	59.3836	0	0	0	0	0	-999	0	0	1	0
457	0	0	47.0137	0	0	0	0	0	-999	0	0	1	0
458	0	1	72.1288	0	0	0	0	0	0	1	1	1	0
459	0	0	51.2247	0	0	0	0	0	0	0	0	1	0
460	0	0	64.9123	1	1	0	0	0	-999	0	1	1	0
461	0	1	51.6904	1	0	0	0	0	0	1	0	1	0
462	0	0	47.3068	0	0	0	0	0	-999	1	0	1	0
463	0	0	68.3589	1	0	0	0	0	0	1	1	1	0
464	0	0	58.874	1	0	0	0	0	0	1	1	1	0
465	0	0	25.6055	0	0	0	0	0	0	1	0	1	0
466	0	0	49.7534	0	0	0	0	0	-999	1	0	1	0
467	0	1	73.2575	0	0	0	0	0	0	1	0	1	0
468	0	0	49.1973	0	0	0	0	0	0	1	0	1	0
469	0	0	47.6192	1	0	0	0	0	0	1	0	1	0
470	0	0	42.8301	0	0	0	0	0	-999	-999	0	1	0
471	0	0	51.863	1	0	0	0	0	-999	1	0	1	0
472	0	0	59.5452	0	0	0	0	0	-999	0	0	1	0
473	0	0	59.6521	1	0	0	0	0	0	0	0	1	0
474	0	1	57.5781	1	0	0	0	0	0	1	0	1	0
475	0	0	65.6329	0	0	0	0	0	0	1	0	1	0
476	0	0	40.7315	0	0	0	0	0	0	1	0	1	0
477	0	1	50.2192	0	0	0	0	0	0	0	0	1	0
478	0	1	59.2493	0	1	0	0	0	0	1	0	1	1
479	0	0	77.6356	1	0	0	0	0	-999	0	0	1	0
480	0	1	57.7808	0	0	0	0	0	0	0	0	1	0
481	0	0	49.8411	0	0	0	0	0	0	1	0	1	0
482	0	1	70.9726	-999	-999	-999	-999	-999	-999	-999	-999	1	0
483	0	1	62.2521	0	0	0	0	0	0	1	0	1	0
484	0	0	61.9808	0	0	0	0	0	0	0	0	1	0
485	0	0	54.1726	1	0	0	0	0	-999	1	0	1	0
486	0	0	46.2904	0	0	0	0	0	0	1	0	1	0
487	0	1	63.0274	0	0	0	0	0	0	0	0	1	0
488	0	0	55.6575	0	0	0	0	0	0	1	0	1	0
489	0	0	52.3863	0	0	0	0	0	0	1	0	1	0
490	0	0	63.5945	0	0	0	0	0	0	0	0	1	0
491	0	0	48.0986	0	0	0	0	0	0	1	0	1	0
492	0	0	60.5507	1	0	0	0	0	0	1	0	1	0
493	0	0	36.3397	0	0	0	0	0	0	1	1	1	0
494	0	0	63.8575	1	0	0	0	0	0	0	0	1	0
495	0	1	66.0192	-999	-999	-999	1	0	-999	-999	0	1	0
496	0	0	36.3452	0	1	0	1	0	0	1	1	1	1
497	0	0	56.8877	0	0	0	0	0	0	0	0	1	0
498	0	0	61.0849	0	0	0	0	0	0	0	0	1	0
499	0	0	68.0192	0	0	0	0	0	0	0	0	1	0
500	0	0	57.2712	0	0	0	0	0	-999	0	0	1	0
501	0	0	62.589	0	0	0	0	0	0	1	0	1	0
502	0	0	64.8767	0	0	0	0	0	0	0	0	1	0
503	0	0	66.6932	0	0	0	0	0	0	0	0	1	0
504	0	1	64.0082	1	1	0	0	0	0	-999	1	1	0
505	0	0	43.9616	0	0	0	0	0	0	0	0	1	0
506	0	0	61.6192	0	0	0	0	0	0	0	0	1	0
507	0	0	54.189	0	0	0	0	0	0	1	0	1	0
508	0	0	57.3507	0	0	0	0	0	0	1	0	1	0
509	0	1	74.4384	0	1	0	0	0	0	0	1	1	0
510	0	1	45.474	0	1	0	0	0	0	0	0	1	0
511	0	0	50.6493	1	1	0	1	0	0	0	1	1	0
512	0	1	87.7096	1	0	0	0	0	0	0	0	1	0
513	0	1	68.6082	0	0	0	0	0	0	1	1	1	0
514	0	1	59.389	1	0	0	0	0	0	1	1	1	0
515	0	1	66.3151	0	0	0	0	0	-999	1	0	1	0
516	0	0	40.4438	0	0	0	0	0	0	0	0	1	0
517	0	1	62.4904	0	1	0	0	0	1	0	1	1	0
518	0	1	62.4411	1	0	0	0	0	0	0	1	1	0
519	0	0	49.2411	0	0	0	0	0	0	0	0	1	0
520	0	0	55.5397	1	0	0	0	1	0	1	1	1	0
521	0	0	52.9945	0	0	0	0	0	0	0	0	1	0
522	0	1	67.9863	0	0	0	0	0	0	0	0	1	0
523	0	0	61.4274	1	0	0	0	0	-999	0	1	1	0
524	0	1	61.7753	0	0	0	0	0	0	0	0	1	0
525	0	0	60.5699	0	0	0	0	0	0	1	0	1	0
526	0	0	61.6685	1	0	0	0	0	0	0	0	1	0
527	0	1	60.9205	1	0	0	0	0	0	1	0	1	0
528	0	0	60.6466	0	0	0	0	0	0	1	0	1	0
529	0	0	51.0493	0	0	0	0	0	0	1	0	1	0
530	0	1	58.7452	1	0	0	0	0	0	1	1	1	0
531	0	1	53.0658	1	0	0	0	0	-999	0	0	1	0
532	0	0	77.4767	0	0	0	0	0	-999	0	0	1	0
533	0	0	68.9973	1	0	0	0	0	0	0	0	1	0
534	0	0	70.2192	0	0	0	0	0	0	0	0	1	0
535	0	0	52.6658	1	0	0	1	0	0	0	0	1	0
536	0	0	51.6164	0	0	0	0	0	0	1	0	1	0
537	0	1	55.3068	0	0	0	0	0	0	1	0	1	0
538	0	0	60.1205	1	0	0	0	0	0	1	0	1	0
539	0	0	44.4466	1	0	0	0	0	0	0	0	1	0
540	0	1	58.1616	0	0	0	0	0	-999	1	0	1	0
541	0	1	62.5452	1	1	0	0	1	0	0	1	1	0
542	0	0	56.7014	0	0	0	0	0	0	0	0	1	0
543	0	0	55.474	0	0	0	0	0	0	1	0	1	0
544	0	1	58.7123	0	0	0	0	0	0	0	0	1	0
545	0	0	51.6658	1	0	0	0	0	0	0	0	1	0
546	0	0	73.8603	1	0	0	0	0	-999	-999	0	1	0
547	0	1	73.3836	0	1	0	0	0	-999	1	-999	1	0
548	0	1	73.5507	0	0	0	0	0	-999	0	1	1	0
549	0	0	56.4767	0	1	0	0	0	-999	0	1	1	0
550	0	1	70.8712	0	0	0	0	0	0	0	0	1	0
551	0	0	40.2767	0	0	0	0	0	0	0	0	1	0
552	0	0	80.1781	0	1	0	0	0	0	1	1	1	0
553	0	1	67.4356	1	1	0	0	0	0	0	0	1	0
554	0	1	60.2438	0	0	0	0	0	0	1	1	1	0
555	0	0	49.5699	0	0	0	0	0	0	0	0	1	0
556	0	0	42.6685	0	0	0	0	0	0	1	0	1	0
557	0	1	49.2658	0	0	0	0	0	0	1	0	1	0
558	0	1	56.1479	0	0	0	0	0	0	1	0	1	0
559	0	0	28.0438	0	0	0	0	0	0	1	0	1	0
560	0	0	50.0384	0	0	0	1	0	0	1	0	1	0
561	0	0	54.4904	0	0	0	0	0	0	1	1	1	0
562	0	0	69.4493	0	1	0	0	0	0	0	0	1	0
563	0	0	54.9589	1	0	0	0	1	0	0	1	1	0
564	0	1	65.4356	0	1	0	0	0	0	1	0	1	0
565	0	0	54.6137	1	0	0	0	0	0	0	1	1	0
566	0	0	53.7726	1	0	0	1	0	0	0	0	1	0
567	0	1	77.1836	0	1	0	0	0	-999	0	1	1	0
568	0	0	39.6082	0	0	0	0	1	0	0	0	1	0
569	0	1	45.8329	0	0	0	0	0	0	1	1	1	0
570	0	0	44.189	0	0	0	0	0	0	1	0	1	0
571	0	1	71.2027	0	0	0	0	1	0	0	1	1	0
572	0	1	67.8822	1	1	0	0	0	0	1	1	1	0
573	0	0	57.8959	0	0	0	0	0	0	1	0	1	0
574	0	1	72.9507	0	1	0	0	0	-999	0	0	1	0
575	0	0	65.9233	1	1	0	0	0	0	0	0	1	0
576	0	0	60.4932	1	1	0	0	0	0	1	1	1	0
577	0	0	50.8384	1	0	0	0	0	0	1	0	1	0
578	0	0	78.9808	1	0	0	0	0	-999	-999	0	1	1
579	0	1	59.2849	0	0	0	0	0	0	0	1	1	0
580	0	1	48.0712	0	0	0	0	0	0	1	1	1	0
581	0	0	47.7918	0	0	0	0	0	0	1	0	1	0
582	0	0	52.4082	1	0	0	0	0	-999	1	0	1	0
583	0	0	85.5616	1	1	0	0	0	-999	-999	0	1	0
584	0	1	63.4685	1	0	0	0	0	-999	1	0	1	0
585	0	1	50.4521	0	0	0	0	0	0	1	0	1	0
586	0	1	72.7342	1	0	0	0	0	0	0	0	1	0
587	0	0	71.4877	1	0	0	0	1	0	-999	0	1	0
588	0	0	54.7781	0	0	0	0	0	0	1	0	1	0
589	0	1	59.4438	0	0	0	0	0	0	1	0	1	0
590	0	0	49.6493	0	1	0	0	0	0	0	0	1	0
591	0	0	41.2712	0	0	0	0	0	0	0	0	1	0
592	0	0	53.189	1	0	0	0	0	0	1	0	1	0
593	0	0	46.2493	1	1	0	0	0	0	0	1	1	0
594	0	0	56.8301	0	0	0	0	0	0	0	0	1	0
595	0	0	64.4795	0	0	0	0	0	0	1	1	1	0
596	0	0	92.1534	0	0	0	0	0	0	0	0	1	0
597	0	0	53.7644	0	0	0	0	0	0	0	0	1	0
598	0	0	76.863	0	0	0	0	0	0	0	0	1	0
599	0	0	54.8411	0	0	0	0	0	-999	1	0	1	0
600	0	0	67.9425	0	0	0	0	0	-999	1	0	1	0
601	0	1	53.8	0	0	0	0	0	0	0	0	1	0
602	0	0	32.2685	0	0	0	0	0	0	1	0	1	0
603	0	1	74.6137	1	0	0	0	0	0	0	0	1	0
604	0	0	37.7507	1	0	0	0	0	0	0	0	1	0
605	0	0	66.7589	1	0	0	0	0	-999	1	0	1	0
606	0	1	52.4384	0	0	0	0	0	0	1	0	1	0
607	0	0	68.0493	0	0	0	0	0	0	1	0	1	0
608	0	0	54.189	0	0	0	0	0	0	0	0	1	0
609	0	0	36.3479	0	0	0	0	0	0	1	0	1	0
610	0	0	61.7945	0	1	0	0	0	-999	-999	-999	1	0
611	0	0	53.0712	0	0	0	0	0	0	1	0	1	1
612	0	0	74.4082	1	0	0	0	0	-999	-999	0	1	0
613	0	1	85	0	1	0	0	0	0	0	0	1	0
614	0	1	83.4329	0	0	0	0	0	0	0	0	1	0
615	0	0	45.8356	1	0	0	0	0	0	1	0	1	0
616	0	0	72.5507	1	0	0	0	0	-999	-999	0	1	0
617	0	0	52.0164	0	0	0	0	0	0	1	0	1	0
618	0	0	73.937	0	0	0	0	0	0	1	0	1	0
619	0	0	53.1397	0	0	0	1	0	-999	1	0	1	0
620	0	0	66.8055	0	1	0	0	0	0	-999	0	1	0
621	0	0	30.9123	0	0	0	0	0	1	1	0	1	0
622	0	0	58.1726	0	1	0	0	0	0	1	1	1	0
623	0	1	56	0	0	0	0	0	0	1	0	0	1
624	0	0	62	1	0	0	0	0	0	0	0	1	1
625	1	0	68	1	0	0	0	0	0	0	1	0	0
626	1	0	70	1	0	0	0	0	0	-999	0	0	0
627	1	1	59	1	0	0	0	0	0	0	1	0	0
628	1	1	61	1	1	0	0	0	0	0	1	0	0
629	1	0	57	1	0	0	0	0	0	-999	1	0	0
630	1	0	80	0	0	0	0	1	0	-999	1	0	1
631	1	1	57	0	0	0	0	0	0	1	1	0	0
632	1	0	75	1	1	0	0	0	0	-999	1	1	0
633	1	0	44	1	0	0	0	0	0	1	0	0	0
634	1	0	70	1	0	0	0	0	0	0	1	0	0
635	1	0	56	0	1	0	0	0	0	1	1	0	0
636	1	1	74	1	1	0	0	1	0	0	1	0	0
637	1	0	74	1	1	0	0	0	0	-999	1	0	0
638	1	1	53	1	0	0	0	0	1	0	0	0	0
639	1	1	42	0	0	0	0	0	0	-999	0	0	0
640	1	1	65	-999	0	0	0	0	0	1	1	0	0
641	1	1	66	1	0	0	1	0	0	1	1	0	0
642	1	0	73	0	0	0	0	1	1	0	0	0	0
643	1	1	61	0	1	0	0	0	0	-999	1	0	0
644	1	1	77	0	1	0	0	0	0	0	1	0	0
645	1	1	56	0	0	0	0	0	0	1	1	0	0
646	1	0	44	0	0	0	0	0	0	1	1	0	0
647	1	1	24	0	0	0	0	0	0	0	0	0	0
648	1	1	48	0	0	0	0	0	0	0	0	1	0
649	1	1	58	0	0	0	0	0	0	0	0	1	0
650	1	0	57	0	0	0	0	0	0	-999	0	1	0
651	1	0	46	0	0	0	0	0	0	0	1	0	0
652	1	1	62	0	0	0	0	0	0	1	1	0	0
653	1	0	61	1	0	0	0	0	0	0	0	0	0
654	1	0	80	0	0	0	0	0	0	0	1	0	0
655	1	1	54	1	0	0	0	0	0	1	0	0	0
656	1	0	51	0	0	0	0	0	0	-999	0	1	0
657	1	1	46	0	0	0	0	0	0	1	0	1	0
658	1	0	45	-999	0	0	0	0	0	0	1	0	0
659	1	0	71	1	0	0	0	0	0	0	0	0	1
660	1	0	73	1	0	0	0	1	0	1	1	0	0
661	1	0	47	0	0	0	0	0	0	-999	0	1	0
662	1	1	57	0	0	0	0	0	0	0	1	0	1
663	1	0	57	0	0	0	0	0	0	-999	1	1	0
664	1	1	62	0	0	0	0	0	0	-999	1	0	0
665	1	0	61	0	0	0	0	0	0	0	0	0	0
666	1	0	80	1	1	0	0	0	0	0	1	0	0
667	1	1	65	0	1	0	0	0	0	-999	1	0	0
668	1	0	74	1	1	0	0	0	0	-999	1	0	0
669	1	0	38	0	0	0	0	0	0	0	0	1	0
670	1	1	61	1	1	0	0	0	0	0	1	0	0
671	1	0	79	0	1	0	0	0	0	-999	1	0	0
672	1	0	48	0	0	0	0	0	0	1	0	0	0
673	1	0	60	0	0	0	0	0	0	0	1	0	0
674	1	0	54	1	0	0	0	0	0	0	1	1	0
675	1	1	45	0	0	0	0	0	0	0	1	0	0
676	1	0	69	1	0	0	0	1	0	-999	1	0	0
677	1	0	71	0	0	0	0	0	0	0	1	0	0
678	1	0	69	0	0	0	0	0	0	-999	0	1	0
679	1	1	76	0	1	0	0	1	0	-999	1	0	0
680	1	0	57	1	0	0	0	0	0	0	0	0	0
681	1	0	80	1	1	0	0	1	0	0	1	1	0
682	1	1	78	1	1	0	0	0	0	-999	1	0	0
683	1	1	47	0	0	0	0	0	0	1	1	1	0
684	1	1	71	0	0	0	0	0	0	-999	1	0	0
685	1	1	53	1	0	0	0	0	0	1	1	0	0
686	1	1	59	0	0	0	0	0	0	0	1	0	0
687	1	1	62	0	0	0	0	0	0	-999	0	1	0
688	1	0	85	1	1	0	0	1	0	0	1	0	0
689	1	0	74	0	0	0	0	0	0	0	0	1	0
690	1	0	72	1	0	0	0	0	0	0	1	0	0
691	1	1	63	1	0	0	0	1	0	0	1	0	0
692	1	0	47	1	0	0	0	0	0	1	1	0	0
693	1	1	55	1	-999	0	0	0	0	-999	1	0	0
694	1	0	42	0	0	0	0	0	0	0	1	0	0
695	1	1	70	1	1	0	0	0	0	-999	1	0	0
696	1	1	32	0	0	0	0	0	0	1	0	1	0
697	1	1	64	1	0	0	0	0	0	0	1	0	0
698	1	0	64	1	1	0	0	1	0	1	1	0	0
699	1	0	79	1	1	0	0	0	0	0	1	0	0
700	1	1	72	1	1	0	0	1	0	-999	1	0	0
701	1	0	69	1	0	0	0	0	0	1	1	0	0
702	1	0	72	0	1	0	0	0	0	#NULL!	1	0	0
703	1	1	41	-999	0	0	0	0	0	1	1	1	0
704	1	0	75	1	0	0	0	0	0	0	1	0	0
705	1	1	64	-999	0	0	0	0	0	1	0	1	0
706	1	0	65	1	0	0	0	0	0	0	0	0	0
707	1	1	74	0	1	0	0	0	0	0	1	0	0
708	1	0	72	0	0	0	0	0	0	0	1	0	0
709	1	1	76	0	1	0	0	1	0	0	1	0	0
710	1	1	58	1	0	0	0	1	0	1	1	0	0
711	1	1	48	0	0	0	0	0	0	1	0	1	0
712	1	0	42	1	0	0	0	0	1	1	1	0	0
713	1	0	65	1	0	0	0	0	0	0	1	0	0
714	1	1	60	1	0	0	0	1	0	-999	1	0	0
715	1	1	56	1	0	0	0	0	0	-999	1	1	0
716	1	0	76	1	1	0	0	1	0	0	1	0	0
717	1	1	76	1	0	0	0	0	0	1	1	0	0
718	1	0	67	1	1	0	0	0	0	-999	1	0	0
719	1	0	61	1	0	0	0	0	0	0	0	0	0
720	1	1	59	1	0	0	0	0	0	1	0	0	0
721	1	0	85	0	1	0	0	0	0	0	1	0	0
722	1	0	73	1	1	0	0	1	0	0	1	0	0
723	1	0	55	0	0	0	0	0	0	1	1	0	0
724	1	0	68	1	0	0	0	0	0	0	1	0	0
725	1	1	70	0	0	0	0	0	0	-999	1	0	0
726	1	1	70	1	1	0	0	0	0	0	0	0	0
727	1	1	58	0	0	0	0	0	0	1	1	0	0
728	1	0	41	1	0	0	0	0	0	1	0	1	0
729	1	1	59	0	0	0	0	0	0	-999	0	0	0
730	1	1	44	0	0	0	0	0	0	1	0	0	1
731	1	0	58	0	1	0	0	0	0	0	0	0	0
732	1	1	54	0	0	0	0	0	0	1	1	0	0
733	1	0	74	1	0	0	0	0	0	0	1	0	0
734	1	1	60	1	1	0	0	0	0	1	1	0	0
735	1	0	67	1	1	0	0	1	0	0	1	0	0
736	1	0	57	1	0	0	0	1	0	0	1	0	0
737	1	1	60	0	0	0	0	-999	0	1	1	0	0
738	1	0	48	0	0	1	0	0	0	0	1	0	0
739	1	1	70	1	0	0	0	0	0	-999	1	0	0
740	1	0	49	1	0	0	0	0	0	1	1	1	0
741	1	1	58	0	0	0	0	0	0	0	0	0	0
742	1	1	56	1	0	0	0	1	0	1	1	1	0
743	1	1	38	0	0	0	0	0	0	1	0	0	0
744	1	1	65	1	0	0	0	0	0	0	1	0	0
745	1	0	60	1	0	0	0	0	0	0	0	0	0
746	1	0	60	0	0	0	0	0	0	0	0	0	0
747	1	0	81	0	0	0	0	0	0	0	0	0	0
748	1	0	59	0	0	0	0	0	0	0	1	0	0
749	1	0	78	1	0	0	0	0	0	-999	0	1	0
750	1	0	55	1	0	0	0	0	0	1	1	0	0
751	1	0	47	0	0	0	0	0	0	0	0	1	0
752	1	1	65	1	1	0	0	0	0	-999	1	0	1
753	1	0	62	0	0	0	0	0	0	-999	0	1	0
754	1	0	53	0	0	0	0	0	0	0	0	0	0
755	1	1	77	0	0	0	0	0	0	0	1	0	0
756	1	1	50	0	0	0	0	0	0	-999	0	1	0
757	1	1	33	1	0	0	0	0	0	-999	0	1	0
758	1	0	30	0	0	0	0	0	0	0	0	1	1
759	1	1	59	0	0	0	0	0	0	0	1	0	0
760	1	0	66	1	0	0	0	0	0	-999	1	0	0
761	1	1	47	1	0	0	0	0	1	0	1	1	0
762	1	1	55	0	0	0	0	0	0	1	0	1	0
763	1	0	72	1	0	0	0	0	0	0	1	0	0
764	1	0	38	0	0	0	0	0	0	-999	0	0	0
765	1	0	55	0	0	0	0	0	0	0	1	0	0
766	1	1	56	1	1	0	0	1	0	1	1	0	0
767	1	0	71	0	0	0	0	0	1	1	1	1	0
768	1	0	71	0	0	0	0	0	0	0	1	0	0
769	1	1	71	1	0	0	0	1	0	1	1	1	0
770	1	0	70	1	0	0	1	0	0	0	0	1	0
771	1	1	75	0	1	0	0	0	0	-999	1	0	0
772	1	0	73	1	0	0	0	1	0	-999	1	0	0
773	1	1	50	0	1	0	0	0	0	-999	0	0	0
774	1	1	51	1	0	0	0	0	0	-999	0	1	0
775	1	0	55	1	0	0	0	1	0	-999	0	1	0
776	1	1	68	1	0	0	0	0	0	0	1	0	0
777	1	1	71	0	1	0	0	1	0	0	1	0	1
778	1	0	70	1	0	0	0	0	0	0	1	1	0
779	1	0	51	1	0	0	0	0	0	1	0	1	0
780	1	1	75	0	1	0	0	0	0	0	1	0	0
781	1	0	55	1	0	0	0	0	0	1	0	0	0
782	1	1	63	1	1	0	0	1	0	-999	1	0	0
783	1	0	68	1	1	0	1	1	0	-999	1	0	0
784	1	0	61	0	0	0	0	0	0	0	1	0	0
785	1	0	57	1	0	0	0	0	0	1	1	0	0
786	1	0	78	1	1	0	0	0	0	0	1	0	0
787	1	0	37	0	0	0	0	0	1	1	0	0	0
788	1	1	54	0	1	0	0	0	0	0	0	0	0
789	1	1	57	0	0	0	0	0	0	-999	1	0	0
790	1	0	49	0	0	0	0	1	0	1	0	1	0
791	1	0	57	0	0	0	0	0	0	-999	1	1	0
792	1	1	58	0	0	0	0	0	0	1	1	1	0
793	1	1	65	1	1	0	0	0	0	-999	1	0	0
794	1	1	55	0	0	0	0	0	1	1	0	0	0
795	1	1	57	-999	1	0	0	0	0	1	1	1	0
796	1	0	65	1	0	0	0	1	0	1	1	0	0
797	1	1	39	0	0	0	0	0	0	1	0	0	0
798	1	0	45	0	0	0	0	0	0	-999	1	0	0
799	1	0	67	1	0	0	0	0	0	0	1	0	0
800	1	1	51	1	0	0	0	0	0	1	1	0	0
801	1	0	63	1	0	0	0	0	0	1	1	1	0
802	1	1	67	1	1	0	0	0	0	1	0	1	0
803	1	0	79	0	0	0	0	0	1	0	1	0	0
804	1	1	65	1	0	0	0	0	0	1	1	0	0
805	1	1	80	1	1	0	0	0	0	-999	1	0	1
806	1	1	61	0	0	0	0	0	0	-999	1	0	0
807	1	0	69	0	1	0	0	0	0	-999	0	0	0
808	1	1	46	0	0	0	0	0	0	0	0	0	0
809	1	0	62	0	0	0	0	0	0	-999	0	1	0
810	1	1	53	1	0	0	0	0	0	0	1	1	0
811	1	1	68	0	0	0	0	0	0	-999	1	0	0
812	1	0	65	1	0	0	0	0	0	0	1	0	0
813	1	1	53	0	0	0	0	0	0	#NULL!	0	0	0
814	1	0	48	-999	0	0	1	0	0	1	0	0	0
815	1	0	50	0	0	0	0	0	0	1	0	1	0
816	1	1	52	0	0	0	0	1	0	0	1	0	0
817	1	0	52	1	0	0	0	0	0	1	1	1	0
818	1	1	67	1	0	0	0	1	0	0	1	0	0
819	1	1	73	1	0	0	0	0	0	0	1	1	0
820	1	0	67	0	0	0	0	0	0	-999	1	0	0
821	1	0	60	0	0	0	0	0	0	0	1	1	0
822	1	0	68	1	1	0	0	1	0	0	1	0	0
823	1	0	21	0	0	0	0	0	0	1	0	1	0
824	1	1	54	0	0	0	0	0	1	1	1	1	0
825	1	1	54	0	0	0	0	0	0	1	1	0	0
826	1	0	82	0	0	0	0	0	0	0	1	0	0
827	1	0	64	1	1	0	0	0	0	1	1	1	0
828	1	0	54	1	0	0	0	0	0	0	1	0	0
829	1	0	69	1	0	0	0	0	0	1	1	0	0
830	1	1	56	0	0	0	0	0	0	1	0	1	0
831	1	1	60	0	1	0	0	0	0	-999	1	1	0
832	1	0	18	0	0	0	0	0	0	0	0	0	0
833	1	0	61	1	0	0	0	0	0	0	0	0	0
834	1	0	73	0	1	0	0	0	0	0	1	0	0
835	1	0	66	1	1	0	0	0	0	1	1	0	0
836	1	1	61	0	0	0	0	0	0	1	1	1	0
837	1	1	39	0	0	0	0	0	0	1	0	1	0
838	1	0	39	0	0	0	0	0	0	1	0	1	0
839	1	1	48	1	0	0	0	0	0	1	1	1	1
840	1	1	56	1	0	1	0	0	0	1	1	0	0
841	1	0	49	0	1	0	0	0	1	0	0	0	0
842	1	0	56	0	0	0	0	0	0	1	0	1	0
843	1	1	37	1	0	0	0	1	0	1	1	0	0
844	1	0	65	1	0	0	0	0	0	-999	1	1	0
845	1	0	47	0	0	0	0	0	0	0	0	1	0
846	1	0	38	0	0	1	0	0	0	-999	0	1	0
847	1	1	60	1	0	0	0	0	0	1	1	0	0
848	1	1	73	1	1	0	0	0	0	0	1	0	0
849	1	1	74	0	0	0	0	1	0	-999	1	0	0
850	1	0	68	0	0	0	0	0	0	-999	0	1	0
851	1	1	66	0	0	0	0	0	0	1	1	0	0
852	1	0	40	0	0	0	0	1	0	-999	1	0	0
853	1	0	54	1	0	0	0	0	0	1	1	0	0
854	1	1	71	1	0	0	0	1	0	-999	1	0	0
855	1	1	50	1	0	0	0	0	0	1	1	0	0
856	1	1	69	0	0	0	0	0	0	-999	0	1	0
857	1	1	71	0	0	0	0	0	0	1	1	0	1
858	1	0	59	0	0	0	0	0	0	1	0	1	0
859	1	0	53	1	0	0	0	0	0	0	0	0	0
860	1	1	55	0	0	0	0	0	0	0	1	0	0
861	1	1	67	1	0	0	0	0	0	0	1	0	0
862	1	0	65	0	0	0	0	0	0	0	0	1	0
863	1	1	63	1	0	0	0	0	0	1	1	0	0
864	1	0	50	-999	0	0	0	0	0	0	0	1	0
865	1	1	64	1	1	0	0	0	0	1	1	0	0
866	1	0	59	-999	0	0	0	0	0	-999	1	0	0
867	1	0	53	0	0	0	0	0	0	0	0	0	0
868	1	0	75	0	1	0	0	1	0	-999	1	0	0
869	1	0	56	0	0	0	0	0	0	0	1	0	0
870	1	0	69	1	0	0	0	0	0	0	1	0	0
871	1	0	73	0	0	0	0	0	0	-999	1	0	1
872	1	0	84	1	1	0	0	0	0	0	1	0	0
873	1	0	73	0	0	0	0	0	0	1	0	1	0
874	1	0	59	1	0	0	0	1	0	0	1	1	0
875	1	0	33	0	0	0	0	0	1	-999	0	1	0
876	1	1	57	0	0	0	0	0	0	0	0	1	0
877	1	0	66	1	0	0	0	1	0	0	1	0	0
878	1	0	65	1	0	0	0	1	0	0	1	0	0
879	1	0	60	1	0	0	0	0	0	-999	0	0	1
880	1	1	59	1	0	0	0	0	0	0	0	0	1
881	1	0	66	0	0	0	0	0	0	0	0	1	0
882	1	0	72	0	0	0	0	0	0	-999	0	1	0
883	1	1	67	0	0	0	0	0	0	0	1	0	0
884	1	1	68	1	0	0	0	1	0	0	0	0	0
885	1	1	56	1	1	0	0	0	0	0	1	0	0
886	1	1	48	0	0	0	0	0	0	1	0	1	0
887	1	0	67	1	1	0	0	1	0	0	1	0	0
888	1	0	64	0	0	0	0	0	0	0	1	0	0
889	1	0	62	0	0	0	0	0	0	1	1	0	0
890	1	0	49	0	0	0	0	0	0	0	0	0	0
891	1	1	72	0	1	0	0	1	0	1	1	1	0
892	1	1	39	0	0	0	0	0	0	0	0	0	0
893	1	0	66	1	0	0	0	0	0	0	1	1	0
894	1	1	56	1	0	0	0	0	1	1	0	0	0
895	1	1	50	0	0	0	0	0	0	-999	0	1	0
896	1	1	54	1	0	0	0	0	0	0	1	0	0
897	1	0	51	0	0	0	0	0	0	0	0	1	0
898	1	1	48	1	1	0	0	0	0	1	1	0	0
899	1	0	84	0	0	0	0	0	0	0	0	1	0
900	1	1	61	0	0	0	0	0	0	-999	1	1	0
901	1	1	59	1	0	0	0	0	0	-999	1	1	0
902	1	0	45	1	0	0	0	0	0	-999	0	1	0
903	1	0	49	0	0	0	0	0	1	1	0	0	0
904	1	1	64	0	0	0	0	0	0	0	1	0	0
905	1	0	55	0	0	0	0	0	0	0	1	0	0
906	1	0	48	0	0	0	0	0	0	1	1	0	0
907	1	0	50	0	0	0	0	0	0	-999	0	1	0
908	1	0	47	0	0	0	0	0	0	0	0	1	0
909	1	0	83	1	0	0	0	0	0	0	0	1	0
910	1	0	60	1	0	0	0	0	0	0	1	1	0
911	1	0	59	1	0	0	0	0	0	1	0	1	0
912	1	1	52	1	1	0	0	1	0	1	1	0	0
913	1	0	40	0	0	0	0	0	0	-999	0	1	0
914	1	1	76	0	0	0	0	0	0	-999	1	1	0
915	1	0	64	0	0	0	0	0	0	1	1	1	0
916	1	1	63	1	1	0	0	0	0	0	1	0	0
917	1	1	36	0	0	0	0	0	0	1	1	1	1
918	1	1	73	1	0	0	0	0	0	-999	1	1	0
919	1	0	49	0	0	0	0	0	0	0	0	1	0
920	1	1	61	1	0	0	0	0	0	0	1	0	0
921	1	1	54	1	0	0	0	0	0	1	0	0	0
922	1	1	52	1	0	0	0	0	1	1	1	0	1
923	1	1	52	0	0	0	0	1	0	-999	1	0	0
924	1	0	48	0	0	0	0	0	0	0	0	1	0
925	1	1	47	1	-999	0	0	0	0	1	1	0	0
926	1	0	73	1	0	0	0	0	0	0	1	0	0
927	1	0	79	0	0	0	0	0	0	0	0	1	0
928	1	0	49	0	0	0	0	0	0	0	0	1	0
929	1	0	60	0	0	0	0	0	0	-999	0	1	1
930	1	0	62	0	0	0	0	0	1	1	1	0	0
931	1	1	60	0	0	0	0	0	0	-999	0	1	0
932	1	0	66	1	0	0	0	0	0	0	0	1	0
933	1	1	62	1	0	0	0	0	0	-999	1	1	0
934	1	1	54	-999	0	0	0	0	1	1	0	1	0
935	1	0	55	-999	0	0	0	0	0	-999	0	1	0
936	1	0	64	0	0	0	0	0	0	0	0	1	0
937	1	0	69	1	0	0	0	0	0	-999	1	1	0
938	1	0	77	1	1	0	0	0	0	-999	1	1	1
939	1	1	45	1	0	0	0	0	0	0	0	1	0
940	1	1	66	1	1	0	0	0	0	0	1	0	0
941	1	1	52	0	1	0	0	0	0	0	1	0	0
942	1	1	39	0	0	0	0	0	0	1	0	0	0
943	1	0	75	1	1	0	0	0	0	0	1	0	0
944	1	1	52	0	0	0	0	0	0	-999	1	0	0
945	1	0	68	0	0	0	0	0	0	-999	1	1	0
946	1	0	59	1	1	0	0	0	0	1	1	1	0
947	1	0	69	1	0	0	0	0	0	0	1	0	0
948	1	1	73	1	0	0	0	0	0	0	0	0	0
949	1	0	68	1	0	0	0	0	0	0	0	1	0
950	1	1	62	-999	0	0	0	0	0	0	0	0	0
951	1	1	79	0	0	0	0	0	0	-999	1	1	0
952	1	1	69	0	0	0	0	0	0	-999	0	1	0
953	1	1	58	1	0	0	0	0	0	1	1	1	0
954	1	1	42	1	0	0	0	0	0	1	1	1	1
955	1	0	49	0	0	0	0	0	0	0	0	1	0
956	1	0	60	1	0	0	0	0	0	-999	0	1	0
957	1	0	66	1	0	0	0	0	0	0	0	0	0
958	1	1	69	1	1	0	0	0	0	1	1	0	0
959	1	1	57	0	0	0	0	0	0	1	0	1	0
960	1	1	69	0	1	0	0	0	0	0	1	0	0
961	1	0	69	0	1	0	0	0	0	0	1	0	0
962	1	0	66	1	0	0	0	0	0	-999	0	0	1
963	1	1	63	1	1	0	0	0	0	1	1	0	0
964	1	1	77	1	1	0	0	1	0	1	1	0	0
965	1	0	76	1	1	0	0	0	0	0	1	1	0
966	1	1	74	1	0	0	0	0	1	1	0	0	0
967	1	0	58	0	0	0	0	0	0	0	0	0	0
968	1	1	67	1	0	0	1	0	0	0	1	0	0
969	1	1	57	1	0	0	0	0	1	0	0	0	0
970	1	0	68	1	0	0	0	1	0	0	0	0	0
971	1	1	58	0	0	0	0	0	0	1	0	0	0
972	1	0	65	0	0	0	0	0	0	-999	0	1	0
973	1	0	70	1	0	0	1	1	0	0	0	0	0
974	1	1	57	0	0	0	0	0	0	0	0	0	0
975	1	1	77	-999	0	0	0	0	0	-999	0	0	0
976	1	0	65	1	0	0	0	0	0	0	0	0	0
977	1	1	78	1	1	0	0	0	0	0	0	0	0
978	1	1	57	0	0	0	0	0	0	0	0	1	0
979	1	1	80	1	0	0	0	0	0	-999	0	1	0
980	1	0	71	1	0	0	0	0	0	0	0	0	0
981	1	0	74	1	0	0	0	0	0	0	0	0	0
982	1	0	69	0	0	0	0	0	0	-999	0	1	0
983	1	0	31	0	0	0	0	0	0	0	0	0	0
984	1	0	71	1	1	0	0	1	0	0	0	0	0
985	1	0	71	0	0	0	0	0	1	0	0	0	0
986	1	0	74	1	0	0	0	1	0	0	0	0	0
987	1	1	62	-999	0	0	0	0	0	1	0	1	0
988	1	0	56	1	0	0	0	0	1	1	0	0	0
989	1	1	65	0	0	0	0	0	0	-999	0	1	0
990	1	0	58	1	0	0	0	0	0	1	0	0	0
991	1	0	80	1	0	0	0	0	0	-999	0	1	0
992	1	1	57	0	0	0	0	0	0	1	0	1	0
993	1	0	41	0	0	0	0	0	0	1	0	1	0
994	1	0	51	1	0	0	0	0	0	0	0	1	0
995	1	1	69	-999	0	0	0	0	0	1	0	1	0
996	1	0	86	1	0	0	1	0	0	0	0	1	0
997	1	0	75	0	0	0	1	0	0	-999	0	1	0
998	1	0	68	1	0	0	0	0	1	-999	0	0	0
999	1	0	68	1	0	0	0	0	1	0	0	0	0
1000	1	0	60	1	0	0	0	0	0	1	0	1	0
1001	1	1	61	1	0	0	0	0	0	1	0	1	0
1002	1	1	64	0	0	0	0	0	0	0	0	1	0
1003	1	1	64	0	0	0	0	0	0	-999	0	1	0
1004	1	0	68	1	0	0	0	1	0	1	0	0	0
1005	1	0	49	1	0	0	0	0	0	0	0	1	0
1006	1	0	51	0	0	0	0	0	0	0	0	1	0
1007	1	1	43	0	0	0	0	0	0	1	0	1	0
1008	1	1	45	0	0	0	0	0	0	0	0	1	0
1009	1	0	63	0	0	0	0	0	0	1	0	1	0
1010	1	0	76	1	0	0	0	0	0	-999	0	1	0
1011	1	0	62	1	0	0	0	1	0	-999	0	0	0
1012	1	1	67	0	0	0	0	0	0	1	0	0	0
1013	1	0	67	1	0	0	0	0	0	0	0	0	0
1014	1	1	53	0	0	0	0	0	0	1	0	0	0
1015	1	0	65	0	0	0	0	0	0	-999	0	0	0
1016	1	0	76	1	1	0	0	0	0	0	0	0	0
1017	1	0	74	1	1	0	0	0	0	-999	0	0	0
1018	1	0	69	0	0	0	0	0	0	-999	0	0	0
1019	1	0	61	0	0	0	0	0	1	0	0	1	0
1020	1	0	79	0	1	0	0	0	0	-999	0	1	0
1021	1	1	64	0	0	0	0	0	0	0	0	1	0
1022	1	1	59	0	0	0	0	0	0	1	0	1	0
1023	1	1	73	1	0	0	0	0	0	0	0	0	0
1024	1	0	82	0	0	0	0	0	0	0	0	0	0
1025	1	1	64	1	1	0	0	0	0	1	0	0	0
1026	1	1	46	0	0	0	0	0	0	1	0	0	0
1027	1	0	60	1	0	0	0	1	1	0	0	0	0
1028	1	0	66	1	0	0	0	0	0	1	0	1	0
1029	1	1	56	0	0	0	0	0	0	0	0	1	0
1030	1	1	61	1	0	0	0	0	0	1	0	0	0
1031	1	1	66	1	1	0	0	1	1	1	0	0	0
1032	1	0	71	1	1	0	0	0	0	0	0	0	0
1033	1	0	63	0	0	0	0	0	0	0	0	0	0
1034	1	1	61	1	0	0	0	0	0	1	0	0	0
1035	1	1	68	1	0	0	0	0	0	1	0	0	0
1036	1	1	67	0	1	0	0	0	0	0	0	0	0
1037	1	1	36	0	0	0	0	0	0	1	0	1	0
1038	1	1	61	0	0	0	0	0	0	1	0	0	0
1039	1	0	71	-999	1	0	0	1	0	-999	0	1	0
1040	1	0	61	0	0	0	0	0	0	0	0	1	0
1041	1	1	70	1	1	0	0	0	0	0	0	0	0
1042	1	0	70	1	0	0	0	0	0	0	0	0	0
1043	1	0	48	0	0	0	0	0	0	1	0	1	0
1044	1	0	65	1	0	0	0	0	1	0	0	0	0
1045	1	1	60	1	0	0	0	0	0	0	0	1	0
1046	1	0	75	1	0	0	0	0	0	0	0	0	0
1047	1	1	68	0	1	0	0	0	0	0	0	1	0
1048	1	1	58	0	0	0	1	0	0	1	0	0	1
1049	1	0	19	-999	0	0	0	0	1	0	0	0	0
1050	1	1	50	0	0	0	0	0	0	1	0	1	0
1051	1	0	51	0	0	0	0	0	0	0	0	0	0
1052	1	0	71	0	0	0	0	0	0	-999	0	1	0
1053	1	0	61	-999	1	0	0	0	0	1	0	1	0
1054	1	0	74	0	0	0	0	0	0	1	0	1	0
1055	1	0	76	1	0	0	1	0	0	0	0	1	0
1056	1	0	76	1	1	0	0	0	0	-999	0	1	0
1057	1	0	77	1	1	0	0	0	0	-999	0	1	0
1058	1	1	53	-999	0	0	0	0	0	0	0	1	0
1059	1	0	63	1	0	0	0	0	0	0	0	0	0
1060	1	0	55	1	0	0	0	0	0	0	0	1	0
1061	1	1	51	0	0	0	0	0	0	-999	0	1	0
1062	1	0	51	0	0	0	0	0	0	0	0	0	0
1063	1	1	66	0	0	0	0	0	0	-999	0	1	0
1064	1	0	63	0	0	0	1	0	0	-999	0	1	0
1065	1	0	27	0	0	0	0	0	0	1	0	1	0
1066	1	0	84	1	0	0	0	1	0	-999	0	0	0
1067	1	0	73	0	1	0	0	0	0	0	0	0	0
1068	1	0	72	1	0	0	0	1	0	-999	0	0	0
1069	1	0	69	1	0	0	0	0	0	-999	0	1	0
1070	1	1	67	1	0	0	0	0	0	-999	0	1	0
1071	1	1	63	0	0	0	0	0	0	1	0	0	0
1072	1	1	54	0	0	0	0	0	0	0	0	1	1
1073	1	1	56	0	0	0	0	0	0	1	0	1	0
1074	1	1	75	1	0	0	0	0	0	-999	0	0	0
1075	1	1	61	0	1	0	0	0	0	1	0	0	0
1076	1	1	54	0	0	0	0	1	0	0	0	0	0
1077	1	0	46	0	0	0	0	0	0	1	0	1	0
1078	1	0	33	0	0	0	0	0	0	1	0	1	0
1079	1	1	80	0	0	0	0	0	0	0	0	0	0
1080	1	0	47	0	0	0	0	0	0	1	0	1	0
1081	1	1	66	0	0	0	1	0	0	0	0	1	0
1082	1	0	50	1	0	0	0	0	0	0	0	1	0
